# Supplementary material for: Room-Temperature Solid-State UV Cross-Linkable Vitrimer-like Polymers for Additive Manufacturing
Source: Polymers (Basel). 2022 May 29;14(11):2203. doi: 10.3390/polym14112203 (PMC9182850; doi:10.3390/polym14112203)
Supplement: Supplementary file 1 [file polymers-14-02203-s001.zip]

Archive with 1 entries (1 files):
- polymers-1707355-supplementary.pdf
